# Supplementary material for: Multiblock Analysis to Relate Polyphenol Targeted Mass Spectrometry and Sensory Properties of Chocolates and Cocoa Beans
Source: Metabolites. 2020 Jul 29;10(8):311. doi: 10.3390/metabo10080311 (PMC7465875; doi:10.3390/metabo10080311)
Supplement: Supplementary file 1 [file metabolites-10-00311-s001.zip]

Archive with 4 entries (3 files):
- supplementary/
- supplementary/Submission special issue Metabolites_Supplementary file S1_200527.docx
- supplementary/Submission special issue Metabolites_Supplementary file S2_200527.docx
- supplementary/Submission special issue Metabolites_Supplementary file S3_200629.xlsx
