# Supplementary material for: Multiblock Analysis to Relate Polyphenol Targeted Mass Spectrometry and Sensory Properties of Chocolates and Cocoa Beans
Source: Metabolites. 2020 Jul 29;10(8):311. doi: 10.3390/metabo10080311 (PMC7465875; doi:10.3390/metabo10080311)
Supplement: Supplementary file 1 [file metabolites-10-00311-s001.zip › supplementary/Submission special issue Metabolites_Supplementary file S3_200629.xlsx]

## Sheet: COCOA
	Catechin	Epicatechin	DimerB2	DimerB5	DimerUnk	Trimer1	Trimer2	Trimer3	Trimer4	Tetramer1	Tetramer2	Pentamer1	Hexamer3	DimerB+hex	DimerA+hex	DimerA+pent	TrimerEthBr1	TrimerEthBr2	TrimerEthBr3	TrimerEthBr4	DimerEthBr1	DimerEthBr2	DimerEthBr3	CafAspAc	Unk632	Unk635-1	Unk635-2
Sample001	0.15754	6.4247	0.65808	0.17358	0.084606	0.046231	0.030331	0.28679	0.032665	0.01209	0.023618	0.013982	0.047266	0.0072253	0.36684	0.37212	0.027606	0.039469	0.0037356	0.003755	0.15021	0.109	0.12312	0.53869	0.016629	0.010264	0.0065229
Sample002	0.10789	7.0228	0.68752	0.20756	0.058888	0.049349	0.044631	0.37102	0.033591	0.011546	0.031556	0.019049	0.082985	0.0053229	0.47771	0.44272	0.034197	0.05607	0.0055382	0.0077907	0.22224	0.16453	0.17811	0.46175	0.0065308	0.016793	0.010669
Sample003	0.15486	7.4637	0.72916	0.19917	0.088704	0.052279	0.041957	0.35195	0.032974	0.011831	0.0301	0.016294	0.072576	0.0065011	0.11238	0.18839	0.023334	0.032813	0.0027595	0.0040011	0.12607	0.093254	0.10757	0.79677	0.01528	0.0089645	0.0066864
Sample004	0.136	7.0472	0.65793	0.19041	0.082023	0.048993	0.039104	0.33632	0.03096	0.010041	0.029652	0.016293	0.062695	0.0052944	0.10636	0.18416	0.021565	0.032667	0.0029342	0.0036014	0.1264	0.087995	0.10123	0.73448	0.010964	0.0064969	0.0050918
Sample005	0.1622	11.091	1.1211	0.30071	0.057991	0.075299	0.063929	0.53338	0.059229	0.020813	0.044789	0.022391	0.096372	0.012649	0.24777	0.31655	0.022581	0.050807	0.0045873	0.007102	0.19719	0.098683	0.11496	0.35924	0.014063	0.0064234	0.0058061
Sample006	0.1191	10.056	0.95415	0.30764	0.10156	0.078314	0.062284	0.50885	0.050534	0.013045	0.044845	0.019611	0.063822	0.0046986	0.26881	0.32987	0.039028	0.0765	0.0061532	0.0086255	0.29587	0.17616	0.19265	0.35852	0.0082127	0.011139	0.0085664
Sample007	0.18881	13.173	1.1552	0.33284	0.1262	0.067033	0.061498	0.52213	0.051793	0.014622	0.041162	0.019477	0.07783	0.010153	0.28733	0.38463	0.078535	0.13141	0.011725	0.010205	0.56588	0.37947	0.42684	0.52768	0.02396	0.017797	0.014508
Sample008	0.22081	14.34	1.4735	0.38095	0.10309	0.01577	0.083219	0.026279	0.069912	0.02246	0.055792	0.016127	0.10359	0.011211	0.22619	0.30921	0.025877	0.061578	0.0047995	0.0061096	0.19212	0.14128	0.14698	0.50199	0.025647	0.011401	0.0051962
Sample009	0.10175	5.9519	0.5372	0.16594	0.062438	0.040473	0.036297	0.28109	0.026194	0.0080365	0.023571	0.012317	0.055551	0.0053683	0.082196	0.13928	0.01892	0.026624	0.0028317	0.0023563	0.11458	0.085804	0.095769	0.71309	0.0056175	0.0058676	0.0055215
Sample010	0.13794	8.1526	0.62802	0.2012	0.062056	0.038782	0.049035	0.33406	0.0293	0.0059315	0.034653	0.013969	0.054736	0.0059696	0.16173	0.27163	0.02208	0.017352	0.0031146	0.0021065	0.10515	0.10321	0.12263	0.51314	0.012648	0.0066649	0.004433
Sample011	0.15254	8.7756	0.97689	0.27655	0.099833	0.063177	0.059924	0.5042	0.045196	0.014481	0.044287	0.024097	0.11377	0.0041921	0.53905	0.6155	0.05696	0.11723	0.0094813	0.016093	0.38345	0.26081	0.28344	0.49266	0.016938	0.020083	0.015544
Sample012	0.2095	13.258	1.3508	0.35893	0.13457	0.082459	0.072542	0.60615	0.065447	0.019995	0.051922	0.020397	0.09559	0.0099264	0.49216	0.41995	0.04739	0.10775	0.0074245	0.011652	0.3321	0.23173	0.27515	0.3683	0.026728	0.015376	0.010882
Sample013	0.195	10.21	0.95813	0.2848	0.16758	0.061352	0.055951	0.50229	0.053617	0.050222	0.045999	0.018569	0.061235	0.0078458	0.45398	0.3991	0.045811	0.087959	0.0054984	0.0081569	0.31945	0.23121	0.25722	0.40875	0.022485	0.01412	0.0097413
Sample014	0.29904	22.613	2.9108	0.70116	0.1619	0.15774	0.16731	1.3541	0.14634	0.053541	0.12268	0.058358	0.27004	0.011419	0.98889	1.207	0.0689	0.15748	0.013099	0.018602	0.57748	0.30262	0.35765	0.67865	0.062048	0.018235	0.012831
Sample015	0.34881	26.876	3.3232	0.74767	0.19612	0.18812	0.16857	1.4072	0.16569	0.058476	0.11789	0.066288	0.20597	0.019768	0.98936	1.234	0.052411	0.13333	0.009634	0.0096905	0.49198	0.28266	0.29714	0.72561	0.060641	0.015175	0.0095335
Sample016	0.11189	10.855	1.01	0.33236	0.094223	0.063268	0.074931	0.56626	0.046052	0.013277	0.05183	0.026138	0.13462	0.0038489	0.39931	0.38198	0.05363	0.074511	0.008928	0.0069662	0.32227	0.2851	0.29565	0.46668	0.0059896	0.013024	0.012506
Sample017	0.1702	6.6693	0.84166	0.21482	0.079916	0.061079	0.046124	0.42988	0.04546	0.017982	0.038502	0.02481	0.095248	0.0046103	0.27013	0.2455	0.034623	0.062156	0.00496	0.007815	0.17275	0.11333	0.12858	1.1292	0.019622	0.013461	0.0093876
Sample018	0.09931	4.9043	0.62694	0.15563	0.051685	0.042135	0.033812	0.31882	0.036035	0.014681	0.027778	0.014858	0.060951	0.0072875	0.31189	0.26395	0.023949	0.047446	0.0041878	0.0066393	0.14707	0.075301	0.08829	0.7373	0.0064407	0.011627	0.0080076
Sample019	0.088347	4.466	0.45211	0.13948	0.069871	0.034709	0.029241	0.25577	0.024553	0.0071438	0.023091	0.011079	0.034016	0.0030093	0.29031	0.24398	0.011471	0.012655	0.0009094	0.0010993	0.051405	0.049679	0.051991	0.38628	0.0049852	0.0052766	0.0036171
Sample020	0.071086	2.7527	0.37752	0.095022	0.042922	0.024968	0.021327	0.20119	0.021098	0.0086073	0.018356	0.013187	0.043131	0.0051139	0.2275	0.17052	0.016002	0.036536	0.0029595	0.0036044	0.10376	0.046767	0.060797	0.51826	0.0030364	0.010491	0.0066752
Sample021	0.41883	17.02	1.5522	0.39827	0.15468	0.014956	0.076946	0.025023	0.059459	0.017692	0.064335	0.015994	0.13969	0.004606	0.53104	0.41074	0.095431	0.13449	0.010891	0.014895	0.62331	0.48447	0.57496	0.4065	0.083957	0.025884	0.017721
Sample022	0.16453	10.922	0.88675	0.31183	0.080641	0.059648	0.076072	0.58332	0.046602	0.051335	0.056995	0.021381	0.099802	0.0029625	0.30584	0.40363	0.033105	0.040492	0.0042968	0.0042836	0.18775	0.17252	0.19267	0.57192	0.015809	0.0085884	0.0075753
Sample023	0.15033	9.1165	0.8831	0.21586	0.067673	0.04839	0.043791	0.39187	0.036376	0.012584	0.031011	0.014553	0.063722	0.0058711	0.35769	0.31574	0.075631	0.12607	0.012934	0.010389	0.63	0.4079	0.44585	0.36991	0.010453	0.025266	0.020284
Sample024	0.18317	8.6355	0.81771	0.24484	0.13151	0.050499	0.049101	0.44555	0.04376	0.043465	0.040917	0.015747	0.060995	0.0035723	0.41283	0.4036	0.061105	0.10548	0.0064982	0.010499	0.41449	0.31673	0.35575	0.41364	0.018737	0.020423	0.014816
Sample025	0.11544	4.3743	0.45327	0.11911	0.062365	0.02987	0.023883	0.22135	0.019369	0.0065811	0.018274	0.0098577	0.043734	0.0016109	0.3378	0.31696	0.020779	0.034279	0.0029598	0.0048441	0.13139	0.095309	0.11133	0.40466	0.0076269	0.013294	0.0083391
Sample026	0.13901	6.8517	0.78312	0.18712	0.081945	0.039914	0.038529	0.33746	0.03442	0.011634	0.027949	0.013716	0.058357	0.0064005	0.31679	0.30116	0.044353	0.051335	0.0077657	0.012274	0.3457	0.20691	0.24541	0.42128	0.015713	0.021117	0.013064
Sample027	0.16197	9.8802	1.114	0.29118	0.10369	0.07027	0.059745	0.55158	0.050481	0.015089	0.049162	0.020593	0.096735	0.0051545	0.53567	0.58353	0.055575	0.11266	0.0087176	0.014037	0.37285	0.24645	0.29375	0.51926	0.018354	0.025341	0.015194
Sample028	0.46336	22.878	2.4491	0.68395	0.56342	0.12053	0.16404	1.3005	0.10603	0.028034	0.11612	0.050703	0.28983	0.0060697	0.8628	0.74942	0.050784	0.054612	0.0059785	0.0057479	0.21294	0.2253	0.24273	0.48173	0.11786	0.014195	0.0085088
Sample029	0.13365	8.9615	0.85446	0.27722	0.065472	0.057187	0.062722	0.48665	0.038424	0.0097462	0.042583	0.018175	0.0946	0.0072947	0.54434	0.56531	0.045309	0.051204	0.0048806	0.0069676	0.22438	0.19475	0.24881	0.37514	0.010937	0.012492	0.010582
Sample030	0.1329	12.812	0.96302	0.37346	0.093737	0.063244	0.076243	0.6002	0.05148	0.011075	0.058041	0.018957	0.091564	0.0046701	0.59334	0.75294	0.053574	0.064071	0.006388	0.0074134	0.33927	0.32674	0.34983	0.30265	0.009227	0.010241	0.011221
Sample031	0.12637	5.4573	0.5577	0.13309	0.075419	0.034929	0.021859	0.23456	0.023565	0.0079485	0.019079	0.0088311	0.028441	0.0057814	0.29647	0.38761	0.026129	0.034696	0.0033614	0.0034966	0.13244	0.11175	0.13362	0.33702	0.012731	0.013788	0.006773
Sample032	0.14344	14.039	1.3291	0.43669	0.10859	0.085951	0.11012	0.88046	0.069163	0.013349	0.091004	0.029644	0.15607	0.0019881	0.44345	0.4263	0.064993	0.055786	0.0072834	0.0053038	0.24598	0.29638	0.32458	0.37468	0.0092976	0.015825	0.013032
Sample033	0.12719	6.6498	0.7052	0.18062	0.10894	0.043088	0.035966	0.34059	0.031607	0.01033	0.027464	0.015409	0.062263	0.0013756	0.27157	0.34432	0.065022	0.12948	0.010069	0.018351	0.44602	0.2692	0.32412	0.50142	0.015238	0.029284	0.016792
Sample034	0.093535	5.043	0.55805	0.16016	0.067568	0.036675	0.035975	0.30618	0.02713	0.0083192	0.027781	0.014516	0.070081	0.0024054	0.32492	0.38027	0.032487	0.053747	0.0055734	0.0057511	0.19227	0.13976	0.16676	0.39907	0.0053926	0.016947	0.011245
Sample035	0.073831	4.2056	0.44571	0.12812	0.045363	0.032871	0.024532	0.21732	0.022464	0.0078922	0.018491	0.012733	0.040395	0.0026942	0.20877	0.21898	0.021711	0.045042	0.0036491	0.0038396	0.1555	0.099189	0.11403	0.33887	0.0016837	0.010831	0.0083087
Sample036	0.14449	6.3224	0.62609	0.17387	0.097605	0.041009	0.035367	0.33132	0.034167	0.035721	0.030329	0.013056	0.044597	0.0026633	0.19153	0.23085	0.046448	0.089952	0.0058439	0.0090432	0.29869	0.18548	0.22882	0.50826	0.015366	0.017937	0.011624
Sample037	0.076986	3.4741	0.37898	0.092132	0.044401	0.023929	0.017986	0.17378	0.016429	0.005408	0.014831	0.0072127	0.028078	0.0015085	0.17073	0.19289	0.023702	0.037318	0.0027773	0.004512	0.11764	0.084595	0.10709	0.26265	0.0026301	0.010851	0.0083
Sample038	0.1573	9.9443	0.90284	0.2837	0.092052	0.064449	0.062315	0.51507	0.045248	0.012334	0.045657	0.020476	0.099032	0.0067513	0.27052	0.3003	0.034075	0.048601	0.0047073	0.0052243	0.18812	0.14271	0.16508	0.53567	0.015721	0.010489	0.008509
Sample039	0.11506	4.4626	0.56518	0.14127	0.067923	0.033858	0.032225	0.26459	0.026481	0.0098762	0.024745	0.013928	0.058783	0.0057625	0.27983	0.25123	0.021212	0.021273	0.0035604	0.0052139	0.13251	0.085742	0.094156	0.56422	0.0084531	0.012267	0.0078741
Sample040	0.069774	3.5744	0.4486	0.11539	0.05113	0.030141	0.02641	0.21922	0.022329	0.0094083	0.019431	0.012375	0.046744	0.0044281	0.41915	0.3644	0.017178	0.012218	0.0025696	0.0030422	0.084484	0.057362	0.069603	0.31254	0.0028861	0.010125	0.0068287
Sample041	0.093028	3.7187	0.31621	0.09384	0.056052	0.021529	0.018379	0.16405	0.017376	0.0043675	0.014148	0.0068962	0.019744	0.0035956	0.21269	0.21034	0.012148	0.0197	0.0014651	0.0014935	0.075497	0.057596	0.061127	0.35877	0.0043412	0.0062884	0.0036378
Sample042	0.095552	3.8518	0.42146	0.1154	0.056099	0.0050965	0.022064	0.0095263	0.019691	0.0066175	0.017486	0.0064263	0.037756	0.0043419	0.29116	0.26238	0.019622	0.029741	0.0018331	0.0044733	0.10755	0.07078	0.081247	0.35866	0.0040978	0.01139	0.0061118
Sample043	0.10865	7.6547	0.80563	0.22391	0.053035	0.047268	0.053488	0.42388	0.037642	0.01164	0.037994	0.018511	0.090467	0.0032976	0.44	0.37897	0.053157	0.099187	0.010109	0.010537	0.41989	0.27387	0.29754	0.46598	0.0057484	0.027944	0.020125
Sample044	0.10576	9.1235	0.87836	0.28284	0.052643	0.050252	0.067635	0.51341	0.043172	0.010881	0.047241	0.021788	0.12365	0.0037054	0.64677	0.57113	0.034714	0.032473	0.0047996	0.0029014	0.14086	0.16696	0.17943	0.23098	0.0060716	0.0098036	0.0074565
Sample045	0.12255	9.3143	1.0174	0.28679	0.052877	0.05219	0.075233	0.53026	0.044007	0.013435	0.049882	0.022996	0.1255	0.0066165	0.64247	0.53499	0.027473	0.01445	0.0041738	0.0026724	0.11911	0.13626	0.1446	0.31998	0.0068919	0.0090801	0.0076207
Sample046	0.075917	6.1073	0.59151	0.17333	0.046971	0.036627	0.044182	0.3216	0.027355	0.0089714	0.029016	0.011531	0.069491	0.0065015	0.45163	0.38086	0.019202	0.018506	0.0027323	0.015443	0.095152	0.094786	0.098773	0.24019	0.0027019	0.0069184	0.004751
Sample047	0.12594	11.272	1.182	0.32117	0.078259	0.067001	0.087561	0.65888	0.056666	0.016811	0.062684	0.028161	0.14875	0.010671	0.70231	0.66036	0.02641	0.025308	0.003649	0.01089	0.11757	0.1335	0.13442	0.34868	0.0083757	0.0081876	0.0071006
Sample048	0.07969	6.547	0.62091	0.20558	0.047966	0.043884	0.05175	0.37315	0.028174	0.0073304	0.036583	0.015871	0.088345	0.0071304	0.4862	0.44042	0.012436	0.010834	0.0017262	0.0010681	0.04868	0.066632	0.071851	0.23558	0.0028436	0.0045922	0.0039532
Sample049	0.071945	7.0769	0.67077	0.22684	0.038275	0.034321	0.055019	0.42449	0.031421	0.0068279	0.0348	0.014836	0.083558	0.0018259	0.48732	0.41491	0.023895	0.022766	0.002832	0.0028819	0.088903	0.11505	0.12069	0.2354	0.0037697	0.0081833	0.0056198
Sample050	0.16414	9.9969	0.85776	0.26826	0.056714	0.042515	0.061868	0.46932	0.037737	0.0082242	0.042441	0.017434	0.09783	0.0060064	0.28553	0.35518	0.037026	0.035705	0.0040005	0.0026915	0.1589	0.20048	0.21539	0.46308	0.01717	0.0088459	0.006702
Sample051	0.31579	15.372	1.3545	0.43756	0.09962	0.07289	0.10441	0.81114	0.062285	0.013121	0.074581	0.031021	0.16846	0.0067061	0.44567	0.52729	0.057747	0.051298	0.0084137	0.0040004	0.2604	0.32652	0.34329	0.75063	0.057439	0.013941	0.0098622
Sample052	0.11059	8.9346	0.932	0.24693	0.05853	0.050857	0.064529	0.50271	0.042928	0.013661	0.046218	0.020609	0.11462	0.0040516	0.53035	0.44419	0.02049	0.029083	0.0033016	0.0092736	0.1126	0.1187	0.11592	0.37561	0.0082585	0.008612	0.0062635
Sample053	0.10699	9.1012	0.75087	0.27737	0.079072	0.053504	0.067029	0.48439	0.040418	0.0088064	0.046541	0.01645	0.080565	0.0052974	0.52312	0.48253	0.024306	0.028486	0.0037794	0.0029855	0.13029	0.1354	0.15205	0.30477	0.004539	0.0067585	0.0066096
Sample054	0.15814	11.053	0.99907	0.35582	0.10034	0.066074	0.089559	0.63959	0.054416	0.060996	0.066636	0.024778	0.1257	0.0044399	0.58647	0.56191	0.03199	0.037792	0.0043304	0.0041029	0.15701	0.18441	0.20018	0.55053	0.01317	0.0115	0.0092864
Sample055	0.065061	6.0514	0.64427	0.19114	0.040377	0.037669	0.050658	0.35985	0.028796	0.0080177	0.032833	0.014891	0.074814	0.0072013	0.49013	0.47266	0.023964	0.034349	0.0043136	0.0022201	0.15432	0.12232	0.13107	0.29751	0.0018028	0.011143	0.0075716
Sample056	0.1385	12.052	1.0999	0.37358	0.13278	0.083882	0.092635	0.70625	0.059338	0.012883	0.071948	0.025507	0.12759	0.0039485	0.78949	0.74261	0.029146	0.024022	0.0032978	0.0030679	0.11924	0.16099	0.1644	0.43455	0.0085417	0.0081907	0.0073952
Sample057	0.17205	11.042	1.2254	0.34204	0.077716	0.071686	0.08738	0.68839	0.058562	0.020384	0.066659	0.030117	0.17813	0.011198	0.65374	0.58906	0.02811	0.03284	0.0048971	0.0044779	0.1469	0.1358	0.14829	0.51102	0.020955	0.011523	0.0080628
Sample058	0.19031	9.3172	0.97621	0.2747	0.16071	0.059871	0.053444	0.48384	0.049911	0.015606	0.04088	0.022301	0.084492	0.008899	0.61691	0.51419	0.039204	0.069806	0.0064791	0.0060454	0.24396	0.17515	0.1883	0.33512	0.020625	0.012385	0.010821
Sample059	0.048933	3.6806	0.38465	0.11422	0.031925	0.021845	0.029386	0.22821	0.017438	0.0049471	0.020798	0.010836	0.048947	0.0018306	0.30623	0.25649	0.035041	0.051149	0.0059386	0.0015632	0.23112	0.17067	0.19206	0.13183	0.0016577	0.016969	0.0143
Sample060	0.10815	6.1158	0.57771	0.2219	0.10243	0.050008	0.060369	0.45841	0.035937	0.006803	0.049586	0.017175	0.09908	0.0011122	0.39353	0.373	0.035354	0.044457	0.004494	0.0047446	0.15923	0.14689	0.16763	0.18124	0.0057749	0.015812	0.010606
Sample061	0.15757	14.906	1.5914	0.4379	0.051605	0.076609	0.11405	0.85868	0.070337	0.019707	0.079611	0.03593	0.17287	0.011639	0.78476	0.92754	0.039308	0.038603	0.0052653	0.0046316	0.19447	0.16708	0.18634	0.36407	0.015207	0.011241	0.007672
Sample062	0.14111	14.06	1.4506	0.39845	0.07601	0.073739	0.10525	0.77582	0.063531	0.016677	0.074615	0.033101	0.17596	0.0091522	0.65747	0.64493	0.028001	0.034175	0.0043136	0.0036275	0.14656	0.16071	0.16327	0.3127	0.01134	0.011285	0.0074807
Sample063	0.093528	7.2167	0.69524	0.23487	0.058333	0.049376	0.056314	0.41582	0.033949	0.0086117	0.039913	0.016542	0.089184	0.0077626	0.67239	0.57211	0.016356	0.015495	0.0024117	0.0015159	0.076819	0.07633	0.085791	0.26796	0.0044628	0.0048431	0.004477
Sample064	0.091891	7.5504	0.75082	0.24949	0.071232	0.049007	0.05954	0.44368	0.037464	0.010761	0.042138	0.016718	0.10425	0.0078552	0.68813	0.57509	0.017418	0.021428	0.0026771	0.0019473	0.084555	0.081657	0.088803	0.24125	0.0043912	0.0057074	0.0045881
Sample065	0.09156	6.5662	0.66832	0.21032	0.069293	0.04111	0.049882	0.38633	0.032354	0.00888	0.03562	0.01765	0.097414	0.003973	0.54063	0.45328	0.020715	0.023194	0.0027431	0.0025328	0.093396	0.10348	0.10852	0.26919	0.0059711	0.0065094	0.0051172
Sample066	0.35246	17.389	1.855	0.51224	0.33031	0.11969	0.11549	0.98631	0.090557	0.019651	0.094165	0.032042	0.14658	0.0079045	0.56317	0.49066	0.036636	0.048053	0.0043043	0.0043478	0.18542	0.17952	0.19139	0.3869	0.070509	0.010349	0.0067487
Sample067	0.079232	2.3177	0.24441	0.074191	0.067651	0.015792	0.014631	0.14287	0.014836	0.0035081	0.012888	0.0048998	0.020366	0.0019985	0.18418	0.16384	0.010582	0.012199	0.0011303	0.0014333	0.050947	0.039942	0.042227	0.20465	0.0037508	0.0047977	0.0041852
Sample068	0.3761	16.104	1.8208	0.47862	0.25586	0.084212	0.1099	0.92044	0.084619	0.02122	0.083369	0.037287	0.18882	0.0069879	0.70702	0.59007	0.046512	0.053918	0.0058293	0.0057582	0.19841	0.21386	0.23143	0.38603	0.08402	0.011762	0.0088321
Sample069	0.34499	20.518	2.1993	0.6163	0.25037	0.11693	0.15119	1.1944	0.096892	0.027819	0.10781	0.049808	0.27216	0.0066708	0.81887	0.72925	0.045309	0.057409	0.0062203	0.0052022	0.22038	0.20005	0.22429	0.54763	0.07554	0.01309	0.008614
Sample070	0.17707	13.993	1.3112	0.44567	0.1287	0.073487	0.10452	0.76961	0.066938	0.06405	0.07329	0.025711	0.12264	0.0049228	0.61401	0.76157	0.057726	0.096785	0.008155	0.0095492	0.36072	0.31345	0.34706	0.45287	0.017755	0.015668	0.01329
Sample071	0.16852	16.48	1.761	0.45503	0.10102	0.087057	0.1131	0.93365	0.074881	0.021451	0.084797	0.039601	0.18537	0.0062911	0.49501	0.41616	0.061457	0.069307	0.0085295	0.0027569	0.2912	0.34476	0.34376	0.39836	0.012487	0.024267	0.015144
Sample072	0.1365	13.202	1.2399	0.42126	0.098174	0.073311	0.10597	0.83677	0.062083	0.013051	0.082145	0.032086	0.19232	0.0045842	0.48138	0.54651	0.040073	0.028618	0.0044629	0.0033213	0.13774	0.19417	0.19443	0.32582	0.011668	0.011376	0.0080389
Sample073	0.14404	12.367	1.2266	0.40557	0.14278	0.075227	0.10191	0.80674	0.05967	0.014701	0.07914	0.032273	0.18236	0.0035038	0.33091	0.4099	0.065143	0.068935	0.007977	0.0080073	0.26478	0.29073	0.30336	0.62336	0.013163	0.020418	0.014191
Sample074	0.1185	10.072	1.0675	0.3059	0.050183	0.057529	0.083211	0.6374	0.050198	0.01433	0.059608	0.027624	0.16849	0.006605	0.66986	0.63785	0.022924	0.027843	0.003916	0.0028011	0.10756	0.1138	0.13119	0.20098	0.013459	0.005984	0.0067832
Sample075	0.10913	10.434	1.041	0.2982	0.070628	0.058949	0.079066	0.57678	0.04753	0.013628	0.055394	0.026735	0.14705	0.010734	0.59094	0.55485	0.025133	0.032396	0.0044738	0.00245	0.14362	0.13922	0.14354	0.24652	0.0074614	0.011218	0.0070456
Sample076	0.12786	12.104	1.3152	0.36712	0.076301	0.066642	0.096427	0.70345	0.056586	0.016207	0.067273	0.026334	0.17157	0.0083854	0.81114	0.77585	0.036429	0.017307	0.0049133	0.0040671	0.1499	0.17355	0.18611	0.22771	0.011379	0.011974	0.0079664
Sample077	0.19824	12.673	1.4532	0.37858	0.11077	0.081359	0.085007	0.70721	0.069004	0.022845	0.063354	0.028898	0.13972	0.0082761	0.51549	0.49685	0.10244	0.11564	0.017111	0.024136	0.83055	0.45818	0.5537	0.69898	0.018097	0.033628	0.028161
Sample078	0.31566	17.729	1.5055	0.48744	0.19761	0.088144	0.11194	0.8909	0.075783	0.016223	0.083498	0.027524	0.12926	0.012555	0.53109	0.75199	0.039997	0.054912	0.004995	0.0052791	0.2632	0.23599	0.25476	0.47221	0.049319	0.0091922	0.0075165
Sample079	0.22961	18.575	2.2121	0.6102	0.091997	0.095867	0.15206	1.1159	0.092367	0.021262	0.10594	0.036141	0.2405	0.0092734	1.0148	1.1219	0.049068	0.056147	0.0072641	0.0062982	0.24386	0.26617	0.29501	0.4636	0.029232	0.020922	0.012942
Sample080	0.3214	32.803	3.411	1.0506	0.15094	0.14621	0.26525	1.8937	0.14557	0.028518	0.17879	0.065518	0.41347	0.0078125	1.3596	1.9411	0.099954	0.1011	0.014171	0.0098473	0.42998	0.55831	0.58927	0.64755	0.051923	0.018705	0.017143
Sample081	0.16843	13.966	1.4147	0.3922	0.057388	0.073483	0.10212	0.75857	0.063803	0.018562	0.069222	0.031976	0.16279	0.0065495	0.76613	0.71379	0.056611	0.079157	0.0091421	0.0030943	0.35047	0.30097	0.32353	0.495	0.01581	0.019996	0.014677
Sample082	0.27856	23.548	2.4001	0.71772	0.10843	0.12703	0.18578	1.3613	0.10282	0.023492	0.13463	0.046753	0.30839	0.0052584	1.1837	1.1259	0.036957	0.041318	0.0042862	0.0038795	0.16586	0.2156	0.22985	0.77045	0.041336	0.010271	0.0072526
Sample083	0.26241	16.068	1.7644	0.43519	0.16581	0.081954	0.10812	0.84425	0.074586	0.022611	0.075781	0.03196	0.16283	0.011408	0.72806	0.59556	0.035234	0.022718	0.0050184	0.0042388	0.1691	0.16821	0.17661	0.35023	0.052226	0.011228	0.0078302
Sample084	0.13567	8.8482	0.80181	0.25297	0.062126	0.043842	0.0604	0.45363	0.036625	0.0084745	0.039661	0.018444	0.10079	0.0054202	0.31045	0.40924	0.030253	0.020739	0.0038581	0.0019829	0.1167	0.15475	0.16496	0.47318	0.0065694	0.0090496	0.0074471
Sample085	0.12119	8.3994	0.73321	0.21504	0.095149	0.054594	0.039297	0.31427	0.037787	0.012229	0.025302	0.013274	0.048504	0.015255	0.12295	0.20106	0.022136	0.045331	0.003651	0.0040728	0.19293	0.11444	0.12704	0.62883	0.0087526	0.0048149	0.0045246
Sample086	0.11425	5.3144	0.65422	0.17432	0.077868	0.0073917	0.036893	0.014108	0.030017	0.009769	0.026671	0.0084352	0.058065	0.004658	0.32995	0.26077	0.040139	0.077811	0.0051561	0.0095813	0.24615	0.15899	0.18244	0.66251	0.003799	0.023749	0.01279
Sample087	0.38928	19.785	2.4231	0.54326	0.22018	0.13443	0.11029	1.0202	0.12286	0.046269	0.083658	0.042277	0.15444	0.026393	0.88987	0.82437	0.07414	0.15316	0.013196	0.015656	0.57555	0.32416	0.38436	0.85723	0.095245	0.022422	0.013339
Sample088	0.10908	4.3199	0.44719	0.1208	0.081195	0.028726	0.022252	0.20675	0.021862	0.0066485	0.017234	0.0095997	0.036073	0.0028702	0.22966	0.3003	0.028429	0.049137	0.0043678	0.0029311	0.16267	0.11793	0.13938	0.258	0.0081836	0.01212	0.0079127
Sample089	0.14094	7.5687	0.78707	0.20116	0.069148	0.047396	0.043888	0.36978	0.038216	0.014926	0.032087	0.019181	0.068025	0.0074684	0.37163	0.37916	0.037806	0.035356	0.0068129	0.0085729	0.26311	0.18189	0.20133	0.65083	0.012417	0.015116	0.010676
Sample090	0.11197	5.8759	0.59669	0.16571	0.050433	0.039326	0.038462	0.31529	0.029076	0.0097195	0.029144	0.013854	0.065243	0.0057928	0.31762	0.34944	0.034034	0.048898	0.0055621	0.0040896	0.21011	0.16938	0.18014	0.61784	0.0070793	0.020149	0.012899
Sample091	0.13536	5.3929	0.54385	0.14312	0.087907	0.034232	0.027329	0.24225	0.028023	0.0096283	0.019845	0.01266	0.044842	0.0051196	0.28698	0.2742	0.025869	0.043629	0.0033739	0.0031565	0.15373	0.10862	0.12223	0.45835	0.012054	0.0091605	0.0064402
Sample092	0.070505	7.8013	0.74468	0.25721	0.057312	0.047334	0.06622	0.47091	0.037071	0.0090806	0.043546	0.020855	0.12983	0.0052458	0.56077	0.51045	0.022491	0.026893	0.0034312	0.0036552	0.1034	0.10785	0.12116	0.20162	0.0024045	0.0094247	0.0056087
Sample093	0.09961	8.827	0.82766	0.27259	0.051788	0.00863	0.067116	0.019873	0.039529	0.010449	0.0467	0.010803	0.11426	0.0060661	0.60953	0.5748	0.02343	0.020247	0.0030741	0.0021349	0.095214	0.10951	0.11931	0.28986	0.0046588	0.0085234	0.0052738
Sample094	0.096535	8.539	0.84709	0.27343	0.067053	0.009787	0.066526	0.023412	0.043549	0.011958	0.045961	0.01243	0.11571	0.0063134	0.63573	0.5859	0.02196	0.022853	0.0024305	0.002016	0.090008	0.11296	0.11514	0.25374	0.0066527	0.0089943	0.0063067
Sample095	0.098905	8.6961	0.82686	0.27659	0.067996	0.0098763	0.068784	0.022543	0.040589	0.010474	0.046532	0.011565	0.11711	0.0065974	0.6158	0.58511	0.022528	0.022674	0.002838	0.0023223	0.096196	0.10289	0.11513	0.30471	0.0050325	0.0087762	0.0053587
Sample096	0.24615	25.557	2.4273	0.7019	0.15617	0.11228	0.16738	1.2577	0.096648	0.0218	0.11776	0.040649	0.23577	0.00767	0.84629	0.70781	0.055372	0.059809	0.0070584	0.0051743	0.26139	0.31739	0.33291	0.38087	0.032673	0.011686	0.0079588
Sample097	0.2141	21.218	2.0133	0.63295	0.13718	0.085209	0.14952	1.1055	0.085141	0.017981	0.10159	0.037923	0.23232	0.0039875	0.85812	0.79561	0.054028	0.046687	0.0058424	0.0051127	0.21545	0.32143	0.31975	0.40439	0.02558	0.010621	0.007213
Sample098	0.36831	13.346	1.6135	0.38813	0.29979	0.067027	0.083257	0.74911	0.072726	0.018719	0.064394	0.02874	0.14557	0.0077644	0.49549	0.38374	0.018007	0.024438	0.0032033	0.0018782	0.10003	0.10349	0.1121	0.19891	0.078232	0.0097059	0.0049676
Sample099	0.41724	16.935	1.8929	0.4238	0.28405	0.079333	0.097736	0.86273	0.084202	0.025805	0.077991	0.033641	0.15827	0.0073358	0.5161	0.41083	0.026705	0.01689	0.0035495	0.0038335	0.1219	0.12855	0.1424	0.28159	0.095659	0.0073779	0.0051145
Sample100	0.33769	13.75	1.5545	0.35881	0.23787	0.068743	0.086831	0.79126	0.069436	0.022312	0.072376	0.031697	0.16729	0.0078382	0.43894	0.33783	0.020754	0.02427	0.002895	0.0025479	0.086942	0.090894	0.10171	0.24664	0.067018	0.0074335	0.0048005

## Sheet: CHOCOLATE
	Catechin	Epicatechin	DimerB1	DimerB2	DimerB4	DimerB5	DimerUnk	DimerA	Trimer1	Trimer2	Trimer3	Trimer4	TrimerA	Tetramer1	Tetramer2	Tetramer3	Pentamer1	Pentamer2	Pentamer3	Hexamer1	Hexamer2	Hexamer3	Heptamer	DimerB+hex	DimerA+hex	DimerA+pent	Unk404	Unk433	Unk785
Sample001	0.070672269	0.632436624	0.003301219	0.421897648	0.006989295	0.077024158	0.005938448	0.025867218	0.581242871	2.879977332	0.499177162	0.266487675	0.025570031	0.123726278	0.232128784	0.085767929	0.021186856	0.038878071	0.151839821	0.02215739	0.009483494	0.016534103	0.005779087	0.007480867	0.210913949	0.144027012	0.002165045	1.144951874	0.006642188
Sample002	0.069298697	0.508387485	0.003689967	0.408684282	0.009270916	0.077477324	0.006787117	0.021134805	0.5897912	2.560384176	0.530387715	0.257184426	0.029013905	0.117367914	0.19630347	0.09435269	0.011182433	0.028826596	0.136172839	0.01329791	0.011293805	0.014437497	0.005935262	0.003116451	0.208535615	0.138720878	0.00276841	1.543958099	0.005711324
Sample003	0.066527073	0.713025077	0.002269267	0.472178192	0.004521715	0.086413507	0.005603692	0.026350198	0.744089522	3.773777996	0.550918353	0.324085697	0.036917403	0.128451038	0.299008734	0.104792728	0.020259995	0.044011635	0.224495011	0.026134371	0.011746155	0.02140329	0.010361161	0.005561375	0.039783521	0.090507858	0.003318085	1.690729812	0.005627406
Sample004	0.040314294	0.427882861	0.001234744	0.319096773	0.002311334	0.058798528	0.003832583	0.022267794	0.63752876	2.603890301	0.401232247	0.19543376	0.040484953	0.095935216	0.22542096	0.074871974	0.017269759	0.038732368	0.168452539	0.0178992	0.008172975	0.016330244	0.008046368	0.004342472	0.0228693	0.061620861	0.003320852	1.385189298	0.001226479
Sample005	0.060559618	0.697410045	0.002507933	0.54072508	0.006133742	0.097774316	0.006157374	0.036929036	0.863844206	4.167809858	0.705148174	0.308846609	0.014505542	0.146124005	0.295440044	0.081118411	0.026758796	0.05316995	0.217847218	0.020622945	0.020650199	0.021572585	0.00794516	0.008301987	0.057377554	0.09571457	0.00182423	0.910563087	0.006382147
Sample006	0.062459723	0.88104087	0.002945839	0.651825746	0.005852762	0.126734655	0.006272112	0.047833603	1.117537605	5.407315049	0.80014049	0.445737991	0.022498665	0.173565143	0.393622242	0.156111153	0.039087878	0.065194016	0.327477019	0.0226328	0.022772692	0.032634657	0.014679661	0.007288989	0.080839587	0.137063738	0.003533834	1.737384529	0.009241653
Sample007	0.053014557	0.642668762	0.002327812	0.499193812	0.004571401	0.101220447	0.005191245	0.032150567	0.826737477	3.958510805	0.597681972	0.311586852	0.016192594	0.120973846	0.305647944	0.105497586	0.023566132	0.050065214	0.207732038	0.016078853	0.015534153	0.020069388	0.006289652	0.007018243	0.062505129	0.105810372	0.002414251	1.353712982	0.004950786
Sample008	0.047274205	0.530066676	0.002205165	0.424883352	0.004351085	0.07334388	0.003220644	0.026430659	0.727788183	2.917206926	0.430160181	0.22834618	0.016429207	0.12535739	0.214423334	0.076756123	0.022228874	0.03970261	0.155068774	0.019162782	0.01650155	0.011441084	0.00457549	0.005819786	0.042919933	0.081432328	0.001934896	1.025226663	0.005038445
Sample009	0.030263726	0.364122259	0.001088263	0.29964011	0.002348828	0.060786477	0.005194921	0.023676499	0.524849067	2.637291791	0.400289577	0.202228931	0.038835848	0.085286858	0.233430874	0.076118068	0.017380388	0.032202818	0.163591529	0.015405849	0.011012917	0.019152734	0.008079693	0.003341225	0.022128106	0.059814062	0.002978593	1.193239353	0.004394065
Sample010	0.049079	0.500039976	0.001255421	0.383791458	0.002847534	0.085000257	0.004110445	0.032728801	0.646382652	3.823663333	0.414395225	0.316705793	0.033954182	0.119935489	0.341307645	0.097137988	0.011230079	0.04598801	0.262707849	0.017168143	0.013534782	0.028628397	0.011513993	0.005512569	0.064777723	0.111183618	0.002084206	1.145795038	0.003044456
Sample011	0.086662041	1.371786617	0.003582808	0.888596475	0.007237052	0.182685094	0.008201385	0.059934229	1.618331372	7.865885241	1.201999797	0.706289456	0.025459288	0.225534832	0.788615725	0.302592578	0.029083707	0.135812001	0.571901871	0.050388511	0.036167288	0.073647018	0.027477689	0.007932565	0.220082679	0.320483262	0.003674834	2.052066105	0.023843802
Sample012	0.041737301	0.595204737	0.001945805	0.470808578	0.004463087	0.086269732	0.003530854	0.032719142	0.776339288	3.715427981	0.624704051	0.258836682	0.019692933	0.138953232	0.324961994	0.09116125	0.027145598	0.064497075	0.219975026	0.018834044	0.016183567	0.025003805	0.006588555	0.005509949	0.080556714	0.107996827	0.001627718	1.261212129	0.008253719
Sample013	0.050164871	0.546292939	0.002718653	0.431327416	0.006050803	0.07680973	0.005189061	0.028551785	0.643268067	3.004616573	0.550581275	0.22840166	0.019079971	0.109333098	0.21530458	0.082866206	0.006373141	0.053808423	0.171392995	0.014126558	0.014044212	0.016809932	0.007889177	0.004938498	0.08412755	0.102248013	0.002587124	1.591026944	0.005837571
Sample014	0.067684057	2.316173406	0.00366352	1.517661086	0.007010389	0.308697092	0.009905917	0.111163373	2.582344664	13.52179776	2.022065577	1.04271409	0.024148489	0.379839699	1.129347736	0.413360861	0.094007835	0.200147149	0.870908686	0.070955113	0.058325497	0.107095015	0.041051478	0.010602985	0.259619439	0.449823548	0.003884863	2.098510693	0.028278088
Sample015	0.145924536	2.032469648	0.010169941	1.535530616	0.02406917	0.280770979	0.013473509	0.078105481	2.437355647	9.8002648	2.13425507	0.909273719	0.022283978	0.327932983	0.608681826	0.248873428	0.095630143	0.121767318	0.447879212	0.047470855	0.053701665	0.047957039	0.012392991	0.015513946	0.220370262	0.379454305	0.003531757	2.919742917	0.020210937
Sample016	0.150265289	0.539945522	0.008273447	0.423461168	0.026732251	0.074885424	0.00788414	0.016843021	0.536383238	2.399912537	0.668245055	0.241406797	0.014282453	0.080770793	0.181115713	0.082517583	0.009030916	0.009898103	0.089097933	0.013078308	0.010928903	0.016421747	0.003754768	0.003232634	0.039718449	0.063662916	0.004270068	1.735560987	0.002977375
Sample017	0.049464797	0.498573363	0.00236738	0.440955614	0.005742756	0.081048947	0.00527396	0.027969128	0.713080599	3.535905634	0.652339242	0.269783597	0.019519893	0.128983527	0.291827131	0.115824832	0.02073541	0.030966578	0.198988348	0.018411418	0.021835102	0.026758467	0.008911591	0.004225578	0.06585631	0.095975368	0.003055585	1.155720651	0.006607862
Sample018	0.042526756	0.266861724	0.002287938	0.290539245	0.005641463	0.048305721	0.004308073	0.018305784	0.491397408	2.167492085	0.348223563	0.189924529	0.019205591	0.075468805	0.153357619	0.04628792	0.017011697	0.027301691	0.101316643	0.009291473	0.011433548	0.0117822	0.004565584	0.003597635	0.058195707	0.071785011	0.002460649	1.326874455	0.002096459
Sample019	0.04476873	0.49688618	0.001783469	0.397315036	0.003965114	0.066980142	0.003916872	0.027791906	0.682235958	3.24532743	0.481711776	0.181719912	0.030371004	0.085580269	0.251189937	0.072299318	0.023360308	0.041264553	0.203377998	0.019353877	0.012228022	0.017449212	0.007722639	0.003228347	0.073102226	0.105460172	0.003278352	2.094948416	0.006312373
Sample020	0.038343228	0.262269905	0.002074529	0.276234809	0.004791299	0.045529313	0.002702269	0.016261391	0.475568823	2.066409121	0.304689345	0.175815651	0.025257851	0.066728129	0.157357039	0.053907277	0.017064427	0.018704284	0.113735513	0.011901084	0.007374703	0.01332855	0.004675745	0.00274667	0.05023161	0.064343134	0.002249277	1.175704235	0.00437523
Sample021	0.092169808	1.0363319	0.002688243	0.678200926	0.006175787	0.128290997	0.006955664	0.048590918	1.069038665	5.741487665	0.84181323	0.450191426	0.023382455	0.199286577	0.521632665	0.143750591	0.021203876	0.093695901	0.380919478	0.025212948	0.016017307	0.039514122	0.020731665	0.004768472	0.122564257	0.144604782	0.002749255	2.295381809	0.012905459
Sample022	0.052409442	0.601742738	0.00142404	0.432824634	0.003380344	0.087371594	0.005453362	0.031782934	0.760270922	3.845366182	0.444332903	0.288781658	0.029825224	0.132778085	0.332883412	0.097970796	0.014490967	0.059537317	0.272401664	0.019738734	0.016682663	0.026863803	0.013559344	0.004096535	0.08040646	0.111970432	0.002615497	2.427290474	0.007806588
Sample023	0.055233891	0.638974675	0.002163064	0.464240108	0.004639682	0.095352607	0.004604686	0.031310701	0.724508989	3.748344049	0.511188525	0.302582406	0.011841261	0.125245992	0.326166455	0.093529463	0.018001724	0.050216146	0.243255913	0.015690247	0.011885412	0.023717551	0.011414124	0.004928663	0.095709772	0.137864764	0.002956847	1.981527072	0.006997116
Sample024	0.056419261	0.483233699	0.003225991	0.429047584	0.00652755	0.078591283	0.006429333	0.028839109	0.68269581	3.440935933	0.345121428	0.275661216	0.019471795	0.094873607	0.305671242	0.092649382	0.01653763	0.043097222	0.214046617	0.016928619	0.015189004	0.021312995	0.009759258	0.004119552	0.07514096	0.121216041	0.003304837	2.064901166	0.007339413
Sample025	0.046082	0.27682656	0.001875872	0.267319816	0.00367489	0.045402233	0.005206945	0.016008557	0.428284158	2.060535119	0.24139329	0.141590921	0.029730573	0.067228543	0.155765017	0.05174722	0.008979786	0.03420612	0.124171209	0.007010495	0.008954949	0.010341976	0.005568622	0.00236583	0.054145242	0.082556774	0.003014254	1.622511705	0.005176031
Sample026	0.06101767	0.528046197	0.002732626	0.399199826	0.00496696	0.090576855	0.007034809	0.027977277	0.531579843	2.957848548	0.576060703	0.251413707	0.016719767	0.091038804	0.26160589	0.099562477	0.014607344	0.051708545	0.184759876	0.022773588	0.008415368	0.01920109	0.0092768	0.003427809	0.175841022	0.110103855	0.00182044	1.468941196	0.008208758
Sample027	0.089896194	0.902419864	0.003654944	0.658307597	0.007943404	0.128757888	0.008180437	0.040101233	1.017963389	5.664460673	0.91767816	0.453483324	0.041323056	0.198677842	0.453639759	0.176212601	0.038587734	0.065859574	0.354637554	0.033504124	0.023958191	0.039303172	0.015335786	0.006627546	0.117438001	0.203786196	0.002725419	1.890392417	0.013529607
Sample028	0.123850365	1.618066906	0.005712024	1.069098126	0.010582421	0.199866147	0.013698267	0.085879632	1.576824824	10.04443199	1.282518497	0.707313564	0.045079686	0.251856664	0.933812528	0.333173563	0.041069699	0.142730313	0.846118172	0.043570843	0.03506641	0.087103049	0.043286293	0.006332005	0.154617514	0.200546122	0.003995646	1.267250458	0.010193588
Sample029	0.083328913	0.853517774	0.003277015	0.598993302	0.006739356	0.120117326	0.004890549	0.044855383	0.879071621	5.271907834	0.787176499	0.413934569	0.030726896	0.18315103	0.448451976	0.171959814	0.014273258	0.063714541	0.333561805	0.024150939	0.022411232	0.033470333	0.015520293	0.005511978	0.117238206	0.20644128	0.003436923	1.990167405	0.007421399
Sample030	0.049966632	0.809861805	0.002330678	0.583880449	0.00442391	0.124457488	0.008024019	0.043144165	0.968880612	5.381793079	0.701989136	0.438414437	0.042323861	0.192976288	0.504840436	0.165284135	0.029684658	0.084267368	0.402908251	0.026075933	0.021336313	0.045426834	0.017358808	0.00705677	0.135919716	0.232306537	0.003241918	1.840222994	0.01174158
Sample031	0.062512273	0.409780918	0.003290574	0.343093399	0.006609869	0.068431928	0.004668402	0.020813436	0.53444134	2.929416635	0.393575859	0.194988136	0.024792838	0.071064364	0.233824644	0.080742082	0.010967786	0.032727944	0.164201574	0.011846874	0.010554847	0.01338894	0.006283499	0.003446078	0.07155222	0.134026597	0.002250939	0.928236516	0.006357827
Sample032	0.063099389	0.799980363	0.003485295	0.555945702	0.006836729	0.114572321	0.005883315	0.042125405	0.838585089	5.732579169	0.786915522	0.455203036	0.048064818	0.169311416	0.580346573	0.185487721	0.022823104	0.082985294	0.455326218	0.028642226	0.023490124	0.053567101	0.020367925	0.003229588	0.096098617	0.139176264	0.003578209	1.334108072	0.006690936
Sample033	0.060123279	0.471296029	0.002862198	0.411319664	0.006515963	0.075816465	0.005011011	0.027621457	0.638021687	3.120214213	0.466567724	0.253777615	0.012845979	0.094648145	0.271791557	0.089555337	0.015805064	0.031821784	0.215567029	0.013625531	0.014257163	0.020511879	0.005962278	0.003174554	0.06041046	0.101627183	0.002316478	1.174634251	0.007472364
Sample034	0.040136803	0.468788807	0.00154839	0.374301987	0.003051557	0.075687779	0.005104071	0.026940276	0.597823788	3.547840066	0.410095773	0.292679713	0.03354917	0.095097864	0.335414554	0.102967018	0.011203963	0.061591451	0.263349353	0.018915955	0.013244097	0.030171306	0.010971336	0.002367404	0.064626167	0.13178196	0.003764938	1.517500114	0.011986736
Sample035	0.042226748	0.392792484	0.001420422	0.319268279	0.003261628	0.05891351	0.003953424	0.022868074	0.543131284	2.736495101	0.38050331	0.198598493	0.019442519	0.087055969	0.242222667	0.058541975	0.012969214	0.055559163	0.155971684	0.013543234	0.010171785	0.017579686	0.005620206	0.003062879	0.062300342	0.096626911	0.002405225	1.705897091	0.004717352
Sample036	0.077674523	0.580042642	0.003183497	0.487518269	0.006970556	0.082158483	0.005398577	0.037940961	0.774083856	4.029167252	0.527122757	0.246123288	0.027221355	0.16734881	0.323362562	0.109141961	0.026364727	0.050493337	0.286410915	0.024314474	0.017824585	0.02887456	0.012317987	0.004015972	0.076443048	0.127081727	0.003471036	1.031390196	0.010556964
Sample037	0.038285948	0.237092387	0.001440925	0.254732278	0.003174917	0.042421651	0.002665957	0.018345204	0.476031525	2.210864664	0.32127605	0.143558674	0.030788339	0.070224389	0.175373684	0.066237906	0.008184792	0.02407312	0.146200965	0.011873875	0.008864869	0.011362377	0.005217594	0.001867782	0.040368009	0.059272844	0.00263143	0.937333037	0.00347746
Sample038	0.072650182	0.645933919	0.003502169	0.462836143	0.005883656	0.090311273	0.006463199	0.028240199	0.729947806	4.117116155	0.764886691	0.357038103	0.022578913	0.180462055	0.351467782	0.093986459	0.026657774	0.04312399	0.250189015	0.021675524	0.015641127	0.021445185	0.010040514	0.007017664	0.056079634	0.108325349	0.002816947	1.281021106	0.005111237
Sample039	0.046348536	0.406638138	0.001977226	0.34057659	0.004026147	0.062312843	0.004509225	0.023147754	0.529315886	2.787720357	0.425475301	0.214455209	0.016748225	0.108454052	0.217587412	0.079770524	0.014841155	0.052153381	0.193618566	0.015972536	0.00861567	0.02142342	0.008310136	0.002657447	0.064130389	0.092607248	0.003507201	0.857044141	0.006998096
Sample040	0.038598433	0.288326387	0.001705099	0.275906847	0.003351442	0.050309867	0.004281941	0.021026033	0.480167655	2.468227244	0.320259577	0.146280823	0.029498183	0.099000361	0.198061351	0.078900276	0.018624653	0.042819435	0.160875858	0.015124772	0.01011599	0.021108336	0.007187928	0.001791273	0.092501533	0.124658781	0.002644552	1.889557827	0.005853662
Sample041	0.045256339	0.314286178	0.002365376	0.284619051	0.005432223	0.048563714	0.004121783	0.017013246	0.463485948	2.036121008	0.340150704	0.147314002	0.020439947	0.073710453	0.16106752	0.037783072	0.014659208	0.015880443	0.108850028	0.011579302	0.009139172	0.011943455	0.003207743	0.004673501	0.063348748	0.096278329	0.002493617	0.965367007	0.005827684
Sample042	0.038903917	0.468855802	0.001366014	0.340791569	0.0030435	0.072433461	0.002504989	0.024598534	0.590467985	3.21362707	0.455897946	0.26227071	0.041365525	0.096589117	0.259187547	0.097028488	0.029226855	0.06376442	0.21580705	0.015953972	0.011656393	0.023580485	0.007306832	0.004285079	0.091682354	0.145656492	0.003101318	1.690813408	0.007469481
Sample043	0.066526362	0.623158311	0.002660953	0.512085131	0.005597319	0.083502995	0.004739796	0.039196954	0.80497525	4.277780882	0.538251084	0.374132468	0.026015693	0.118438662	0.342990348	0.118016482	0.027513145	0.056798363	0.292819962	0.029452993	0.019022369	0.027988685	0.013199357	0.003644088	0.085009801	0.146304524	0.003463783	2.229645634	0.005481466
Sample044	0.070246448	0.598207198	0.003408886	0.457460227	0.007621579	0.086948466	0.005246423	0.030823568	0.648015521	4.112349117	0.647060978	0.290911635	0.031204462	0.13798403	0.361006205	0.121116627	0.017405142	0.049516956	0.258994833	0.024046698	0.014381353	0.027069046	0.013021015	0.003371447	0.106740114	0.150626439	0.003068562	1.125824176	0.011325376
Sample045	0.061230186	0.601094016	0.002913705	0.488173834	0.006385569	0.091874149	0.006471722	0.038461228	0.777938323	4.587238322	0.575263013	0.309094274	0.035897853	0.133407501	0.384478296	0.134599502	0.019842913	0.063182876	0.335462673	0.023297013	0.013116085	0.037923072	0.01344127	0.00434808	0.123751859	0.157528975	0.003081799	0.982217325	0.011787416
Sample046	0.048315921	0.41289204	0.001773881	0.327868557	0.003668509	0.062194897	0.003778653	0.025180476	0.506131719	2.902040939	0.323000267	0.213650624	0.022623419	0.10057401	0.270901669	0.078286978	0.016044694	0.038652465	0.200953862	0.014305378	0.007722009	0.022528672	0.007309747	0.003416621	0.092265367	0.123336282	0.002944153	0.962945662	0.008258727
Sample047	0.051436441	0.49572154	0.001942747	0.379662901	0.004686324	0.071886206	0.004013122	0.029190374	0.629651178	3.520443385	0.394773289	0.248204068	0.03333016	0.101993113	0.278589563	0.125041766	0.014239218	0.042414067	0.262487794	0.018321055	0.014981645	0.023791447	0.012525609	0.005094477	0.098420914	0.135135973	0.001936816	0.834451247	0.008842257
Sample048	0.036645298	0.41195201	0.00276135	0.37476707	0.005097587	0.07171067	0.004869139	0.027182382	0.623495286	3.504292334	0.385983216	0.231202376	0.016274784	0.09300095	0.320165142	0.106459929	0.007709206	0.066794167	0.247056946	0.01913376	0.010601608	0.024176733	0.012431332	0.004633369	0.09469349	0.133516745	0.002762196	0.909474831	0.009541036
Sample049	0.027486538	0.349396447	0.001611764	0.303244643	0.003139789	0.05815985	0.004378341	0.02595509	0.481090451	3.015711853	0.370121318	0.19284396	0.015696076	0.094482147	0.2173027	0.09142549	0.020773834	0.049436558	0.224472748	0.011917881	0.012916474	0.023341258	0.009474389	0.002055004	0.082402043	0.116760708	0.001237265	0.779169177	0.006645666
Sample050	0.059610855	0.462227012	0.002913002	0.360371902	0.006930424	0.063730282	0.004322529	0.024135066	0.504997172	2.785827521	0.389318926	0.190698888	0.013766508	0.068305037	0.207521839	0.072237918	0.023320718	0.027459689	0.172952563	0.013098918	0.008126423	0.017481283	0.006762562	0.004153045	0.044999921	0.073956943	0.001979535	1.044288539	0.004913668
Sample051	0.102817005	0.987947108	0.003225663	0.647138789	0.007324558	0.128454508	0.008624907	0.048432316	0.921256551	5.95296277	0.832950274	0.434699505	0.030910309	0.186173943	0.514735682	0.20610982	0.042456102	0.079103106	0.387195925	0.03391451	0.023376731	0.048187018	0.0149903	0.005838592	0.063754986	0.143461131	0.002978067	1.211932902	0.00944999
Sample052	0.063554737	0.4216735	0.003440186	0.423511513	0.007896542	0.080646398	0.005663287	0.027205751	0.676672583	3.524214352	0.492901499	0.28536703	0.015251699	0.118046959	0.297958953	0.106176482	0.019949419	0.058547164	0.227294173	0.01581833	0.016737828	0.022957819	0.009933798	0.00426309	0.103600826	0.139041348	0.002663888	1.257202686	0.007849578
Sample053	0.051384446	0.592084325	0.002520184	0.451120701	0.004820153	0.096284463	0.006230182	0.031674767	0.686897968	3.866619786	0.564702674	0.313147566	0.018309288	0.155341493	0.349068799	0.141761618	0.019043668	0.04664537	0.265824399	0.024486709	0.009854044	0.030207403	0.011888398	0.005121511	0.263532584	0.168847289	0.002409128	1.011461994	0.011412263
Sample054	0.104623709	0.832844233	0.004972842	0.591241413	0.012511517	0.114271318	0.01010788	0.047392715	0.873500907	5.714618648	0.674983605	0.388181046	0.035141259	0.176351944	0.495690301	0.168256841	0.01605982	0.078585	0.37942165	0.032994084	0.015974436	0.041267191	0.019674362	0.007665916	0.13017437	0.186114198	0.002651466	0.920309646	0.015201792
Sample055	0.039666621	0.488404703	0.001670559	0.402646634	0.00329298	0.084728861	0.003426189	0.032198285	0.687212576	4.352115092	0.540619111	0.319590085	0.027252051	0.137744754	0.378811828	0.135215171	0.012529079	0.051619886	0.277325901	0.020821594	0.011276437	0.042539776	0.011666515	0.003925266	0.107713991	0.196803998	0.002185043	1.17553854	0.012449332
Sample056	0.070801222	0.618209078	0.002892313	0.494809936	0.00598066	0.093617992	0.004849921	0.037266594	0.801702151	4.470521319	0.638833982	0.304451269	0.031545279	0.138943376	0.400602755	0.114404733	0.022394849	0.060570375	0.290181695	0.019596976	0.016372223	0.031737424	0.010979396	0.006161919	0.124527905	0.146885577	0.002605868	1.026711086	0.011880756
Sample057	0.046186785	0.540864906	0.002882411	0.45700918	0.00606703	0.091126145	0.006032685	0.03094523	0.757540066	4.013099965	0.579933416	0.293957104	0.020788471	0.129690193	0.330861618	0.12687251	0.029289402	0.072335124	0.265936587	0.020032626	0.012455549	0.026252735	0.012305911	0.004559669	0.10033799	0.146701652	0.002990456	1.055305922	0.00899612
Sample058	0.053618985	0.513534302	0.002393901	0.420370887	0.005221063	0.082892659	0.00519404	0.031369587	0.679860294	3.639931311	0.6327669	0.303547297	0.030256738	0.116133442	0.354920183	0.105630051	0.018829801	0.070624345	0.245592328	0.016205274	0.011699321	0.024997963	0.011934067	0.002827305	0.103908834	0.139310913	0.001842338	1.299199359	0.007145748
Sample059	0.067821198	0.493868281	0.003009293	0.413951094	0.00573173	0.085540642	0.006361496	0.029843834	0.569713512	3.720054262	0.459330383	0.278754895	0.032730475	0.118416171	0.338302537	0.101146699	0.014664578	0.035661607	0.229316996	0.015648831	0.013889442	0.029826447	0.01270648	0.003469235	0.091470008	0.132317747	0.002946299	1.079720193	0.007736959
Sample060	0.049969278	0.478004716	0.002084577	0.391705211	0.003115251	0.083300963	0.007189956	0.036855248	0.614508949	4.211937694	0.413557699	0.287516373	0.043580675	0.127294901	0.449955555	0.135482246	0.01597784	0.068701402	0.403397993	0.019221111	0.010342862	0.043523798	0.018813187	0.001432939	0.089658358	0.125869725	0.002351467	0.84486454	0.012432087
Sample061	0.079796383	1.139696371	0.003863493	0.697910788	0.007154428	0.144127136	0.009137132	0.050594601	1.021221885	6.933235397	0.83056881	0.52531861	0.033865482	0.215754485	0.604285892	0.204467028	0.020552325	0.080546162	0.514262994	0.028497318	0.017352702	0.066126678	0.021209627	0.007077117	0.140151499	0.261784622	0.002540667	1.007842602	0.013042127
Sample062	0.066999078	0.861823364	0.003514264	0.601759727	0.007109978	0.123998241	0.007344816	0.040450292	0.904596991	5.62118323	0.634419491	0.437689466	0.029421912	0.153682195	0.491331723	0.181525836	0.019054938	0.067557444	0.408092309	0.027615141	0.025334998	0.05386284	0.018527536	0.005355626	0.117607322	0.195710884	0.003278229	0.931189388	0.015266993
Sample063	0.144906799	0.305842891	0.007753263	0.28389066	0.032363525	0.050813141	0.005931667	0.013516631	0.338177198	1.577891106	0.350790976	0.160314318	0.026816984	0.062765845	0.118066417	0.041986381	0.010827968	0.002218854	0.071693222	0.009188126	0.009175347	0.008425641	0.004011927	0.001552655	0.046634474	0.072878656	0.002510422	0.909517781	0.002381185
Sample064	0.047037098	0.622519645	0.002470437	0.484003962	0.005399152	0.090263315	0.005974804	0.035220266	0.812677338	4.366260559	0.730412773	0.304888918	0.030749688	0.126921765	0.351053893	0.1233851	0.020686639	0.070338511	0.28786236	0.024478055	0.014448278	0.031212707	0.013284215	0.006016424	0.130337946	0.17853273	0.003125982	1.077732756	0.012432271
Sample065	0.0550594	0.452726145	0.002433859	0.373948495	0.005901392	0.070674608	0.004590555	0.022202071	0.540750804	3.283972262	0.496208203	0.221074731	0.039335726	0.116394015	0.291105601	0.101415798	0.015797016	0.03821034	0.214147268	0.014438844	0.011342813	0.028520946	0.009049727	0.003183798	0.113618802	0.146032928	0.002671725	0.960849398	0.0133834
Sample066	0.138330918	1.353391411	0.008459951	0.929052122	0.016460229	0.179077703	0.015465972	0.069200194	1.41361299	8.905209552	1.187619418	0.572628037	0.040528037	0.247913675	0.73524173	0.261994648	0.036878406	0.097606568	0.588403098	0.037507493	0.032174782	0.062260362	0.027036829	0.005513175	0.139388188	0.163684902	0.003092334	1.05700117	0.006907545
Sample067	0.041744917	0.296797216	0.002089237	0.261025732	0.004055342	0.04545005	0.003809621	0.019214755	0.424620398	2.183590136	0.290657429	0.111553158	0.023444779	0.073661236	0.175122756	0.069726436	0.007562778	0.021364287	0.144772857	0.010184899	0.009136723	0.014470547	0.006415968	0.001778663	0.059142799	0.077608533	0.002432801	1.187986865	0.003028891
Sample068	0.149277646	1.278149124	0.006876222	0.819755023	0.013956966	0.160613789	0.016411642	0.0538842	1.123966073	7.342913969	0.972384386	0.603677992	0.029336482	0.213887016	0.67817998	0.258303336	0.043281942	0.095359784	0.580282053	0.041712338	0.017362741	0.071636824	0.030132012	0.005464348	0.348852965	0.213468005	0.002815263	0.710938173	0.011417212
Sample069	0.13194881	1.516185297	0.005452784	0.99979621	0.011641182	0.21654185	0.013724413	0.073856734	1.318190324	8.768955484	1.074608423	0.715550302	0.046048379	0.26171234	0.800911989	0.301529653	0.039928051	0.10312359	0.650710808	0.04191603	0.036256632	0.095867858	0.031255023	0.005525142	0.326715513	0.201467417	0.004387051	0.843381407	0.013648556
Sample070	0.101995647	1.08318412	0.005304108	0.751124836	0.012180118	0.153800122	0.00859163	0.046797327	1.108184802	6.390516251	1.154076713	0.539235185	0.030725548	0.156029279	0.502384876	0.191201624	0.029922343	0.075116359	0.378115858	0.033573265	0.032088237	0.053345494	0.016078074	0.005264834	0.129424705	0.254980925	0.002715599	1.465675969	0.011601293
Sample071	0.081853623	1.215075507	0.002781827	0.746523533	0.005490165	0.169113582	0.006108592	0.057802332	0.992497263	7.551750702	0.840927878	0.570618168	0.037076152	0.206675284	0.767662079	0.27682477	0.015848266	0.118511052	0.626541043	0.040434619	0.020138056	0.081584746	0.0301849	0.00329522	0.265271814	0.152457931	0.004279034	1.186317515	0.009585645
Sample072	0.08766832	1.183250984	0.003414851	0.793527432	0.0073166	0.172797009	0.008906285	0.066309144	1.13672046	8.42126088	0.845845377	0.622587828	0.032514017	0.216817049	0.773865316	0.26517863	0.026384085	0.087141683	0.654030123	0.044242877	0.024101043	0.078602311	0.033485666	0.004548314	0.119243796	0.195960431	0.00488375	1.056035031	0.017151391
Sample073	0.053440005	0.876056901	0.002861904	0.63635391	0.005462173	0.135867659	0.00913341	0.057150945	1.124406984	7.008899736	0.70282236	0.516718225	0.038730217	0.195612537	0.691036237	0.230414766	0.020002562	0.111919875	0.550031148	0.027706076	0.020775687	0.065293395	0.026328773	0.003377327	0.085430381	0.133941595	0.00360826	0.955250452	0.008725192
Sample074	0.066603072	0.670704434	0.003527246	0.56760377	0.006920654	0.097499383	0.007712506	0.042778355	0.893549072	4.882696964	0.573021608	0.366271799	0.036376231	0.14882742	0.424909553	0.14140709	0.021010623	0.05795223	0.333375951	0.024449499	0.021389586	0.042240609	0.013350595	0.005084844	0.106819254	0.151431432	0.002608085	0.866686044	0.010033499
Sample075	0.0704433	1.001396509	0.003149482	0.637353996	0.005918062	0.127628264	0.007997551	0.053618175	1.006764766	6.102104941	0.53558641	0.441467677	0.023289427	0.167669599	0.54642329	0.178538668	0.020414455	0.071527604	0.466171589	0.031455331	0.01811012	0.060756567	0.022150373	0.005511257	0.1531597	0.213591381	0.002521202	0.991563089	0.013794673
Sample076	0.067001834	0.463029075	0.003878998	0.399953494	0.009900887	0.072963656	0.007141194	0.028239853	0.623776115	3.362530008	0.560155469	0.249939594	0.030694502	0.11673008	0.291765102	0.1059164	0.017470269	0.035557188	0.228963057	0.01894691	0.017703079	0.023293949	0.007993265	0.003413851	0.081921002	0.106950163	0.002216524	0.822226796	0.010213162
Sample077	0.04673296	0.603900855	0.001880919	0.463015138	0.003972537	0.090793181	0.003583137	0.033016109	0.719619581	4.168867955	0.448661442	0.30847656	0.018624789	0.127697301	0.363208013	0.121948471	0.023271031	0.041702991	0.302829446	0.022264959	0.018509235	0.037964997	0.013648362	0.003709993	0.078910388	0.131811745	0.002182792	1.034722733	0.00847889
Sample078	0.088828628	1.2709552	0.003250614	0.764554587	0.006466847	0.161920585	0.008454402	0.057531784	1.201867282	6.976325976	0.82006644	0.544579901	0.024688889	0.175267573	0.650018522	0.212418426	0.034313806	0.081591107	0.520095125	0.033693053	0.022509287	0.057260849	0.02064953	0.008294787	0.137848879	0.252192513	0.003501114	0.997635183	0.015992427
Sample079	0.121021706	1.092212273	0.005826722	0.76879977	0.013544	0.142166831	0.011375609	0.055349397	1.131040482	6.818917735	0.985194051	0.47457009	0.045619686	0.190611463	0.606406723	0.18816251	0.027008709	0.073412732	0.458543566	0.023943741	0.024326011	0.056544001	0.020943129	0.004490893	0.148160383	0.237322934	0.00285283	0.846543931	0.015737854
Sample080	0.137726222	2.055778594	0.005169578	1.158095023	0.010643149	0.231815496	0.012598743	0.090129733	1.571623688	10.61350541	1.220205978	0.76349619	0.030413106	0.262765742	0.961359483	0.312763567	0.025592783	0.109454206	0.802904854	0.040632308	0.027233796	0.103292914	0.038491678	0.005930145	0.164327124	0.32327085	0.003470812	0.713660661	0.022539859
Sample081	0.051447423	0.910304474	0.001541783	0.576070059	0.003362459	0.123620489	0.00503046	0.044435103	0.92940712	5.423746869	0.760344748	0.44736123	0.032404183	0.176188714	0.471063009	0.164776643	0.020245913	0.090739543	0.435822654	0.020581649	0.018426012	0.053997151	0.020344506	0.004279851	0.146808314	0.197988608	0.002487371	1.259842969	0.016162458
Sample082	0.136338597	1.756086016	0.004845799	1.089115213	0.011518868	0.220690673	0.014758328	0.093276812	1.674067701	11.13670347	1.231074622	0.802507781	0.025809199	0.277862075	1.004173576	0.352686966	0.047367597	0.153490909	0.911261477	0.046887533	0.037513757	0.113347529	0.043791381	0.003875139	0.223482132	0.302726252	0.003185762	0.569016172	0.027856793
Sample083	0.134929795	1.271146137	0.007025992	0.850149286	0.014319507	0.162723793	0.014070127	0.058559472	1.181543615	8.179739385	1.024601753	0.542526821	0.047770938	0.226919284	0.703991104	0.27525856	0.039346987	0.078830029	0.56040081	0.038694891	0.019356167	0.061162903	0.024723387	0.005127345	0.143381406	0.194400068	0.003739272	1.109202744	0.012234345
Sample084	0.067868073	0.772990306	0.002873975	0.572785575	0.006135275	0.108120258	0.007242294	0.041591922	0.863298461	5.310419014	0.660141929	0.384844917	0.040792315	0.163752353	0.451927261	0.148480883	0.02427754	0.07423123	0.340286154	0.022748393	0.018253897	0.041531831	0.013411099	0.005206667	0.059421299	0.123096771	0.002724876	0.91290261	0.007220285
Sample085	0.038849052	0.544149037	0.00207495	0.409108151	0.003566064	0.076310683	0.005099131	0.027229145	0.741716243	3.279808915	0.505956493	0.264538291	0.021756881	0.116579818	0.227457704	0.085135339	0.020874234	0.045396582	0.159211697	0.014584118	0.01071792	0.01222038	0.006284142	0.006856047	0.033458284	0.077056328	0.002537472	1.399179073	0.003174602
Sample086	0.051992986	0.430858246	0.002527683	0.364497708	0.005276629	0.069144978	0.00400089	0.019332919	0.480928087	2.536915153	0.465491497	0.219118644	0.020079326	0.105479978	0.256799598	0.082306412	0.02048854	0.046626195	0.169814198	0.017039467	0.00842378	0.016729865	0.007335683	0.004166808	0.148167383	0.079612146	0.00192022	0.934657784	0.002828928
Sample087	0.096919153	1.30531672	0.004854233	0.956752698	0.009686105	0.179549403	0.008890028	0.061481281	1.606437581	6.793343641	1.276954272	0.53534791	0.028328931	0.221831472	0.521679811	0.190957128	0.049778737	0.093861095	0.373715065	0.031847167	0.035539821	0.030523561	0.013406658	0.011217239	0.168904285	0.246077346	0.002746256	2.479270241	0.016211637
Sample088	0.051343206	0.302168649	0.002348752	0.284945799	0.005312929	0.04731474	0.005279305	0.016961337	0.421572877	2.06137861	0.319908572	0.149203243	0.030560152	0.063178987	0.155534076	0.062659027	0.013990292	0.024407269	0.11245896	0.010530937	0.008745772	0.009174001	0.002719782	0.001682799	0.042181389	0.108010317	0.001938438	1.125490403	0.003818175
Sample089	0.064766986	0.600406715	0.003143556	0.448164707	0.007449735	0.085907243	0.004877007	0.026170082	0.646704837	3.187818655	0.53092725	0.271417483	0.021414639	0.128334719	0.260436853	0.082420666	0.022019005	0.040628919	0.163314612	0.019017995	0.013938959	0.020653206	0.006605344	0.006383567	0.206410062	0.148828227	0.003754423	2.112623487	0.005676536
Sample090	0.048584576	0.332362671	0.001171222	0.251749329	0.002854805	0.057293686	0.002059231	0.017801142	0.403293802	2.002299171	0.238348707	0.162945645	0.01671571	0.070323287	0.159478444	0.04896493	0.015990571	0.026864967	0.133606993	0.010013616	0.0094106	0.018404397	0.006693325	0.002099341	0.054694825	0.086891967	0.002523667	1.222130181	0.004453322
Sample091	0.071201445	0.390523282	0.003402794	0.299478724	0.007221724	0.059634479	0.005995215	0.019836146	0.437480252	2.217553047	0.385608565	0.173017802	0.021517123	0.084069916	0.197214973	0.060409492	0.009307542	0.027776861	0.120477738	0.014549487	0.013515775	0.010857174	0.006528451	0.002060302	0.056232403	0.097382178	0.002377009	1.024054438	0.004649279
Sample092	0.036181634	0.490922509	0.00177355	0.384430922	0.003509282	0.077684	0.003599993	0.028912637	0.656850677	3.440031039	0.417628013	0.26998728	0.012793065	0.120660555	0.275007174	0.100812736	0.016303134	0.044149047	0.247655187	0.017350701	0.00963591	0.031168998	0.012385888	0.003285719	0.091212794	0.124858261	0.001893137	0.779198606	0.00964074
Sample093	0.043785305	0.468163571	0.001881692	0.394254024	0.003660645	0.067996319	0.003328801	0.02862314	0.674086639	3.57016055	0.452490417	0.18636188	0.016533771	0.110624068	0.313330643	0.095630165	0.015601074	0.039995148	0.213800069	0.017283931	0.010064872	0.029011951	0.011213475	0.005332924	0.1130236	0.147508918	0.001954916	0.824332393	0.008240167
Sample094	0.050928454	0.399188259	0.002843448	0.365308026	0.006385609	0.066934544	0.004644607	0.025737758	0.541187486	2.973816538	0.361008056	0.243933382	0.019279508	0.111120023	0.232596991	0.096016317	0.012755447	0.020725215	0.173381762	0.014683183	0.012212496	0.018534734	0.005681246	0.004513192	0.092723345	0.126141563	0.002403642	1.022727356	0.006753819
Sample095	0.061679718	0.532149226	0.002754875	0.436270395	0.005908996	0.085085992	0.004899762	0.032191813	0.669620138	3.746544001	0.438423677	0.297056075	0.030789699	0.134712343	0.328680029	0.099441924	0.01516466	0.070822848	0.24574306	0.016243453	0.013558082	0.023109388	0.007645033	0.004815066	0.112340844	0.131208792	0.001998131	0.888052342	0.008371834
Sample096	0.167172151	1.884265579	0.007072438	1.055412472	0.015249795	0.21664604	0.015600201	0.073086838	1.428940064	9.01797911	1.480987484	0.696040497	0.015502852	0.252002712	0.800372482	0.295418972	0.025551293	0.084072634	0.573898356	0.034199477	0.028783124	0.072741527	0.026618858	0.007456779	0.157533814	0.228001054	0.003378341	0.99794808	0.016213848
Sample097	0.173085	1.591682376	0.008240992	0.993188374	0.017273932	0.178685904	0.014109507	0.069643027	1.319332499	8.778313527	0.994984809	0.56395971	0.032363653	0.237124026	0.681107999	0.259621042	0.022988003	0.092417754	0.549863987	0.031124847	0.028146178	0.066581483	0.024483956	0.005372343	0.142605595	0.203807911	0.003153523	0.99222885	0.013109461
Sample098	0.160263553	1.508371789	0.00926906	0.930516223	0.018168067	0.178508269	0.015937881	0.06658983	1.28751073	9.014825574	1.08678511	0.576831655	0.052301203	0.259165988	0.718594981	0.284025196	0.035522912	0.12296789	0.618313214	0.038266311	0.032229837	0.069934399	0.029319395	0.004097136	0.139989911	0.176202013	0.003417248	0.914713786	0.016738147
Sample099	0.138230468	0.830187894	0.008171547	0.645724612	0.01832895	0.109055515	0.010472868	0.04803345	0.917448016	5.387460263	0.707950786	0.346889871	0.036618762	0.145732492	0.428656398	0.148383387	0.024427468	0.070813001	0.331059782	0.023795944	0.023777211	0.039183277	0.016764543	0.002768851	0.088908892	0.110080205	0.003389602	0.685094326	0.006497614
Sample100	0.136323898	1.120340918	0.008366536	0.786353315	0.016988819	0.133552269	0.014789551	0.051054874	1.134702306	6.352579523	1.132466054	0.466739888	0.044866385	0.200500188	0.613013092	0.168936983	0.028221875	0.095730189	0.475735552	0.037823546	0.025840035	0.047579498	0.024013729	0.003397585	0.097464173	0.132724595	0.003821355	0.592652875	0.013855039
